# Supplementary material for: An apicoplast-localized deubiquitinase contributes to the cell growth and apicoplast homeostasis of Toxoplasma gondii
Source: Vet Res. 2024 Jan 17;55:10. doi: 10.1186/s13567-023-01261-y (PMC10795397; doi:10.1186/s13567-023-01261-y)
Supplement: Supplementary file 2 — Additional file 2. Sequence similarity of TgOTU7 homologues among different Apicomplexa species. [file 13567_2023_1261_MOESM2_ESM.xlsx]

## Sheet: Sheet1
Pair Distances of Untitled ClustalW (Slow/Accurate, Gonnet)
Percent Similarity in upper triangle
	1	2	3	4	5	6	7	8	9	10	11	12	13	14	15	16	17	18		Organism	Gene ID
1	***	71.3	51.6	47.7	41.5	7.6	30.4	22.6	8.5	6	11.5	9.2	5.6	8.9	8.4	9.1	6.9	93.1	1	Hammondia hammondi	HHA_271070
2		***	54.8	49.8	41.5	9.3	28.3	28.1	8.3	6.3	10.2	7.4	4.2	8	7.7	9.5	7.6	72	2	Neospora caninum Liverpool	NCLIV_035740
3			***	57.3	42.7	9	43.3	35.2	8.6	6.6	7.5	5.7	6.8	10.1	7.3	11.4	9.1	52.2	3	Cystoisospora suis	CSUI_002157
4				***	42.9	7.3	31.7	30.9	9.7	7.7	7	9.3	8.1	10.4	6.9	6.5	5.3	48.1	4	Besnoitia besnoiti	BESB_037300
5					***	6.2	35.2	33.9	7.3	6.7	8.3	7.1	8.5	9.1	13	7.4	7.3	42	5	Sarcocystis neurona	SN3_00100880
6						***	7.2	6.2	7.2	8.5	7	6.9	11.3	7.5	6.8	8.7	6.7	7.6	6	Eimeria necatrix	ETH2_1428200
7							***	50.6	8.4	8	6.4	7.5	6.1	5.8	9.8	8.7	8.1	30	7	Eimeria tenella	ENH_00060500
8								***	8.3	5.8	6.8	5.6	9.1	10.1	9.2	13.7	9.2	23.2	8	Cyclospora cayetanensis_	LOC34622023
9									***	13.1	7.1	8.9	6.5	12.9	8.2	5.6	11	8.5	9	Cryptosporidium bovis	FG379_001927
10										***	5.4	8.6	5.8	6.6	4.6	4.2	4.2	6.9	10	Plasmodium falciparum	PF3D7_1031400
11											***	7	7	7.6	8.6	7.5	9.7	10.8	11	Cystoisospora suis	CSUI_005747
12												***	7.3	5.8	5.9	6.1	5.2	9.2	12	Cryptosporidium hominis	Chro.60317
13													***	10.6	8.8	9.2	9	6	13	Eimeria tenella	ETH2_1014300
14														***	7.1	8.6	6.9	8.5	14	Porospora gigantea	KVP17_003755
15															***	27.4	7.4	7.9	15	Besnoitia besnoiti	BESB_046710
16																***	9.3	9.8	16	Sarcocystis neurona	SN3_00300685
17																	***	6.9	17	Cyclospora cayetanensis	LOC34622023
18																		***	18	Toxoplasma gondii	TGGT1_271070
	1	2	3	4	5	6	7	8	9	10	11	12	13	14	15	16	17	18
